# Supplementary material for: Multimorbidity Profiles and Infection Severity in COVID-19 Population Using Network Analysis in the Andalusian Health Population Database
Source: Int J Environ Res Public Health. 2022 Mar 23;19(7):3808. doi: 10.3390/ijerph19073808 (PMC8997853; doi:10.3390/ijerph19073808)
Supplement: Supplementary file 1 [file ijerph-19-03808-s001.zip]

Archive with 7 entries (6 files):
- supplementaryfiles_final/
- supplementaryfiles_final/Men15_65.xlsx
- supplementaryfiles_final/Men65_79.xlsx
- supplementaryfiles_final/Men80ormore.xlsx
- supplementaryfiles_final/Women15_65.xlsx
- supplementaryfiles_final/Women65_79.xlsx
- supplementaryfiles_final/Women80ormore.xlsx
