# Supplementary material for: Multimorbidity Profiles and Infection Severity in COVID-19 Population Using Network Analysis in the Andalusian Health Population Database
Source: Int J Environ Res Public Health. 2022 Mar 23;19(7):3808. doi: 10.3390/ijerph19073808 (PMC8997853; doi:10.3390/ijerph19073808)
Supplement: Supplementary file 1 [file ijerph-19-03808-s001.zip › supplementaryfiles_final/Men15_65.xlsx]

## Sheet: cluster1
CCS	preval_stratum	prevalc1	Prevalence Ratio O/E
Allergic reactions	4.39804	9.52797	2.16641
Other ear and sense organ disorders	21.1119	99.9126	4.73253
Other upper respiratory disease	31.8842	33.5446	1.05207
Otitis media and related conditions	0.553186	1.7264	3.12083
N= 4,576
Mean number of diseases = 4.07889 (sd= 2.096707)

## Sheet: cluster2
CCS	preval_stratum	prevalc2	Prevalence Ratio O/E
Disorders of lipid metabolism	31.3944	99.8237	3.17967
N= 6,239
Mean number of diseases = 4.267511 (sd= 2.079709)

## Sheet: cluster3
CCS	preval_stratum	prevalc3	Prevalence Ratio O/E
Attention-deficit, conduct, and disruptive behavior disorders	2.65403	5.42081	2.04248
Developmental disorders	2.16841	5.85818	2.70161
Disorders usually diagnosed in infancy, childhood, or adolescence	1.67856	3.55202	2.11611
Epilepsy; convulsions	2.10084	4.21471	2.0062
Nervous system congenital anomalies	0.426502	1.02054	2.39282
N=7,545
Mean number of diseases = 3.161962 (sd= 1.723384)

## Sheet: cluster4
CCS	preval_stratum	prevalc4	Prevalence Ratio O/E
Asthma	16.5639	53.0874	3.20501
Other upper respiratory disease	31.8842	80.5492	2.5263
N= 6,154
Mean number of diseases = 3.584823 (sd= 1.7083)

## Sheet: cluster5
CCS	preval_stratum	prevalc5	Prevalence Ratio O/E
Asthma	16.5639	38.4634	2.32212
Inflammation; infection of eye (except that caused by tuberculosis or sexually transmitteddisease)	9.97846	100	10.0216
Other upper respiratory disease	31.8842	95.955	3.00948
N= 4,178
Mean number of diseases = 5.008138 (sd= 2.35571)

## Sheet: cluster6
CCS	preval_stratum	prevalc6	Prevalence Ratio O/E
Adjustment disorder	12.3686	42.7875	3.45937
Anxiety disorders	22.9213	89.232	3.89297
Mood disorder	4.9639	16.6193	3.34803
Personality disorders	1.60888	4.84898	3.01387
Schizophrenia and other psychotic disorders	1.36185	3.54869	2.60579
Sleeping disorders	0.460285	1.08357	2.35413
N= 7,383
Mean number of diseases = 4.868211 (sd= 2.7984)

## Sheet: cluster7
CCS	preval_stratum	prevalc7	Prevalence Ratio O/E
Acute cerebrovascular disease	1.47376	3.9741	2.69658
Acute myocardial infarction	3.43735	10.9288	3.17941
Aortic; peripheral; and visceral artery aneurysms	0.563743	1.63222	2.89532
Biliary tract disease	0.599637	1.25078	2.08589
Cardiac dysrhythmias	4.23757	8.74656	2.06405
Cataract	2.90739	6.8837	2.36765
Chronic renal failure	1.18238	4.28457	3.62368
Chronic ulcer of skin	1.52232	3.12251	2.05115
Complication of device; implant or graft	0.369495	1.3661	3.6972
Congestive heart failure; nonhypertensive	1.39352	4.66602	3.34836
Diabetes Mellitus	10.8061	31.3049	2.89696
Disorders of lipid metabolism	31.3944	61.8558	1.97028
Diverticulosis and diverticulitis	2.18952	4.56844	2.0865
Gout	4.58807	11.053	2.40907
Heart valve disorders	1.34496	3.29992	2.45355
Hyperplasia of prostate	5.39884	12.1973	2.25924
Hypertension	25.4698	93.1873	3.65874
Nephritis; nephrosis; renal sclerosis	0.593303	1.6677	2.81088
Obesity	12.9196	28.4219	2.1999
Obstructive sleep apnea	7.99586	18.6995	2.33865
Osteoarthritis	11.1883	22.6382	2.02338
Other and ill-defined cerebrovascular disease	0.424391	1.31287	3.09354
Other and ill-defined heart disease	1.61522	4.96762	3.07551
Other circulatory disease	0.808665	1.80963	2.2378
Other connective tissue disease	1.05781	2.34188	2.21389
Other diseases of kidney and ureters	0.37794	1.14433	3.0278
Other liver diseases	7.2611	15.0271	2.06953
Other lower respiratory disease	0.656645	1.37497	2.09393
Peri-; endo-; and myocarditis; cardiomyopathy (except that caused by tuberculosis or sexually transmitted disease)	0.874118	2.36849	2.70958
Peripheral and visceral atherosclerosis	0.979688	2.87412	2.93371
Pulmonary heart disease	0.308264	1.0024	3.25174
Respiratory failure; insufficiency; arrest (adult)	0.420168	1.25078	2.97685
Retinal detachments; defects; vascular occlusion; and retinopathy	1.38085	3.67249	2.65958
Transient cerebral ischemia	0.707318	1.80076	2.5459
Unspecified renal failure	1.23939	3.73459	3.01325
N=11,273
Mean number of diseases = 7.288743 (sd= 4.322757)

## Sheet: Severity
	predictor oddsratio ci_low (2.5) ci_high (97.5)
	1 cluster1 1.006 0.995 1.016
	2 cluster2 1.050 1.041 1.058
	3 cluster3 1.052 1.043 1.061
	4 cluster4 1.009 1.000 1.019
	5 cluster5 1.008 0.998 1.019
	6 cluster6 1.028 1.020 1.036
	7 cluster7 1.137 1.129 1.144
	Community sizes
	1 2 3 4 5 6 7
	4576 6239 7545 6154 4178 7383 11273
	Control group = 11,694
	Mean number of diseases (all men 15-65) = 4.865567 (sd= 3.197704)
