# Supplementary material for: Multimorbidity Profiles and Infection Severity in COVID-19 Population Using Network Analysis in the Andalusian Health Population Database
Source: Int J Environ Res Public Health. 2022 Mar 23;19(7):3808. doi: 10.3390/ijerph19073808 (PMC8997853; doi:10.3390/ijerph19073808)
Supplement: Supplementary file 1 [file ijerph-19-03808-s001.zip › supplementaryfiles_final/Men65_79.xlsx]

## Sheet: cluster1
CCS	preval_stratum	prevalc1	Prevalence Ratio O/E
Diabetes Mellitus	42.9676	33.109	0.770558
Disorders of lipid metabolism	63.1858	59.4886	0.941487
Hyperplasia of prostate	40.2563	98.3849	2.44396
Hypertension	73.3743	62.7187	0.854778
N= 1,486
Mean number of diseases = 7.283311 (sd= 2.858472)

## Sheet: cluster2
CCS	preval_stratum	prevalc2	Prevalence Ratio O/E
Diabetes Mellitus	42.9676	38.4763	0.895473
Disorders of lipid metabolism	63.1858	57.8299	0.915237
Hypertension	73.3743	66.2178	0.902466
N= 2,599
Mean number of diseases = 5.737207 (sd= 2.556785)

## Sheet: cluster3
CCS	preval_stratum	prevalc3	Prevalence Ratio O/E
Acute cerebrovascular disease	10.1356	20.7285	2.04512
Acute myocardial infarction	19.7628	40.6954	2.05919
Alcohol-related disorders	13.567	27.7815	2.04772
Amputation in extremities	0.667232	1.42384	2.13395
Aortic and peripheral arterial embolism or thrombosis	0.932006	2.35099	2.52251
Aortic; peripheral; and visceral artery aneurysms	3.14552	6.3245	2.01064
Atopic dermatitis	15.0286	26.2583	1.74722
Cardiac arrest and ventricular fibrillation	1.0591	2.54967	2.4074
Cardiac dysrhythmias	19.2014	39.702	2.06766
Cataract	31.8153	43.2781	1.36029
Chronic obstructive pulmonary disease and bronchiectasis	23.6497	47.5497	2.01059
Chronic renal failure	9.60602	22.6159	2.35435
Chronic ulcer of skin	5.68735	12.0861	2.12508
Complication of device; implant or graft	1.23914	2.91391	2.35155
Complications of surgical procedures or medical care	1.06969	2.31788	2.16687
Conduction disorders	10.7287	23.1788	2.16046
Congestive heart failure; nonhypertensive	13.3023	36.1258	2.71576
Deficiency and other anemia	4.28935	9.70199	2.26188
Diabetes Mellitus	42.9676	59.9338	1.39486
Digestive congenital anomalies	0.518958	1.12583	2.1694
Disorders of lipid metabolism	63.1858	73.4768	1.16287
Gangrene	0.751959	1.95364	2.59807
Gastrointestinal hemorrhage	0.593095	1.35762	2.28904
Heart valve disorders	9.05528	21.457	2.36955
Hyperplasia of prostate	40.2563	43.0795	1.07013
Hypertension	73.3743	87.8808	1.19771
Late effects of cerebrovascular disease	2.73247	7.25166	2.65388
Neoplasia	21.5315	30.9934	1.43945
Nephritis; nephrosis; renal sclerosis	1.80047	4.43709	2.46441
Obesity	19.3391	41.8212	2.16252
Obstructive sleep apnea	17.3057	35.7947	2.06838
Occlusion or stenosis of precerebral arteries	3.70684	9.23841	2.49226
Osteoarthritis	39.0277	45.7616	1.17254
Other and ill-defined cerebrovascular disease	3.6327	8.04636	2.21498
Other and ill-defined heart disease	7.71023	18.2119	2.36205
Other circulatory disease	3.78098	9.13907	2.41712
Other diseases of kidney and ureters	1.08028	2.58278	2.39085
Other ear and sense organ disorders	23.8827	29.3046	1.22703
Other infections; including parasitic	0.54014	1.22517	2.26824
Other liver diseases	14.4143	25.8278	1.79182
Other nutritional; endocrine; and metabolic disorders	10.2838	21.2252	2.06393
Paralysis	4.25757	9.10596	2.13877
Peri-; endo-; and myocarditis; cardiomyopathy (except that caused by tuberculosis or sexually transmitted disease)	3.5162	9.2053	2.61796
Peripheral and visceral atherosclerosis	8.85406	20.3974	2.30373
Pulmonary heart disease	2.82779	7.68212	2.71665
Respiratory failure; insufficiency; arrest (adult)	3.83393	9.86755	2.57374
Spondylosis; intervertebral disc disorders; other back problems	30.5444	37.9801	1.24344
Tuberculosis	0.582504	1.35762	2.33066
Unspecified renal failure	8.46219	17.6159	2.08172
N= 3,020
Mean number of diseases = 15.548675 (sd= 4.723064)

## Sheet: cluster4
CCS	preval_stratum	prevalc4	Prevalence Ratio O/E
Cataract	31.8153	30.9914	0.974103
Diabetes Mellitus	42.9676	32.5431	0.757387
Disorders of lipid metabolism	63.1858	58.5776	0.927069
Hyperplasia of prostate	40.2563	44.6983	1.11034
Hypertension	73.3743	69.8276	0.951663
Osteoarthritis	39.0277	99.0948	2.53909
Other connective tissue disease	6.25927	13.1466	2.10033
Spondylosis; intervertebral disc disorders; other back problems	30.5444	39.0517	1.27852
N= 2,320
Mean number of diseases = 8.811205 (sd= 3.295122)

## Sheet: Severity
	predictor oddsratio ci_low (2.5) ci_high (97.5)
	1 cluster1 1.199 1.120 1.283
	2 cluster2 1.156 1.082 1.235
	3 cluster3 1.429 1.338 1.526
	4 cluster4 1.137 1.063 1.215
	Community sizes
	1 2 3 4
	1486 2599 3020 2320
	Control group = 196
	Mean number of diseases (all men 65-79) = 9.880534 (sd = 5.413084)
