# Supplementary material for: Multimorbidity Profiles and Infection Severity in COVID-19 Population Using Network Analysis in the Andalusian Health Population Database
Source: Int J Environ Res Public Health. 2022 Mar 23;19(7):3808. doi: 10.3390/ijerph19073808 (PMC8997853; doi:10.3390/ijerph19073808)
Supplement: Supplementary file 1 [file ijerph-19-03808-s001.zip › supplementaryfiles_final/Men80ormore.xlsx]

## Sheet: cluster1
CCS	preval_stratum	prevalc1	Prevalence Ratio O/E
Acute myocardial infarction	25.2962	49.2345	1.94632
Cardiac dysrhythmias	36.144	69.9436	1.93514
Cataract	57.8862	63.4972	1.09693
Chronic obstructive pulmonary disease and bronchiectasis	35.4007	56.7284	1.60247
Chronic renal failure	22.137	47.5423	2.14764
Complications of surgical procedures or medical care	0.58072	1.28928	2.22015
Conduction disorders	22.3693	43.3521	1.93802
Congestive heart failure; nonhypertensive	30.8246	80.9025	2.62461
Delirium, dementia, and amnestic and other cognitive disorders	33.5424	31.1039	0.927303
Diabetes Mellitus	44.9013	55.3586	1.2329
Disorders of lipid metabolism	55.6098	66.3981	1.194
Heart valve disorders	15.4704	37.6309	2.43245
Hyperplasia of prostate	57.8165	61.7244	1.06759
Hypertension	83.2288	92.7478	1.11437
Neoplasia	28.4553	31.8292	1.11857
Nephritis; nephrosis; renal sclerosis	1.71893	3.78727	2.20327
Obesity	14.7271	29.17	1.98071
Osteoarthritis	47.5958	53.8276	1.13093
Other and ill-defined heart disease	10.5459	24.3352	2.30756
Other diseases of kidney and ureters	1.0453	2.65915	2.54392
Other ear and sense organ disorders	26.4576	29.4118	1.11166
Peri-; endo-; and myocarditis; cardiomyopathy (except that caused by tuberculosis or sexually transmitted disease)	4.15796	12.087	2.90696
Pulmonary heart disease	5.57491	15.552	2.78964
Respiratory failure; insufficiency; arrest (adult)	8.52497	20.9508	2.45759
Spondylosis; intervertebral disc disorders; other back problems	29.2218	32.4738	1.11129
Unspecified renal failure	18.7224	36.9057	1.97121
N= 1,241
Mean number of diseases = 16.77276 (sd= 4.770027)

## Sheet: cluster2
CCS	preval_stratum	prevalc2	Prevalence Ratio O/E
Cataract	57.8862	63.7868	1.10193
Chronic obstructive pulmonary disease and bronchiectasis	35.4007	26.3787	0.745146
Diabetes Mellitus	44.9013	38.7868	0.863823
Disorders of lipid metabolism	55.6098	51.4706	0.925568
Hyperplasia of prostate	57.8165	57.4449	0.993572
Hypertension	83.2288	78.8603	0.947512
Neoplasia	28.4553	27.2059	0.956092
Osteoarthritis	47.5958	97.7941	2.05468
Other ear and sense organ disorders	26.4576	29.9632	1.1325
Spondylosis; intervertebral disc disorders; other back problems	29.2218	38.1434	1.3053
N= 1,088
Mean number of diseases = 10.5864 (sd= 3.691393)

## Sheet: cluster3
CCS	preval_stratum	prevalc3	Prevalence Ratio O/E
Cataract	57.8862	49.7784	0.859936
Delirium, dementia, and amnestic and other cognitive disorders	33.5424	30.7238	0.915969
Diabetes Mellitus	44.9013	38.1832	0.85038
Disorders of lipid metabolism	55.6098	48.0059	0.863264
Hyperplasia of prostate	57.8165	53.9882	0.933785
Hypertension	83.2288	77.7696	0.934407
Neoplasia	28.4553	27.4742	0.96552
N= 1,354
Mean number of diseases = 8.081241 (sd= 3.322866)

## Sheet: cluster4
CCS	preval_stratum	prevalc4	Prevalence Ratio O/E
Acute cerebrovascular disease	19.0476	75.4125	3.95916
Acute myocardial infarction	25.2962	26.2376	1.03722
Adjustment disorder	13.5424	26.2376	1.93744
Attention-deficit, conduct, and disruptive behavior disorders	2.34611	5.28053	2.25076
Cardiac dysrhythmias	36.144	40.9241	1.13225
Cataract	57.8862	55.4455	0.957837
Chronic obstructive pulmonary disease and bronchiectasis	35.4007	34.1584	0.964908
Delirium, dementia, and amnestic and other cognitive disorders	33.5424	60.8911	1.81535
Diabetes Mellitus	44.9013	50.6601	1.12825
Disorders of lipid metabolism	55.6098	59.4059	1.06826
Epilepsy; convulsions	2.71777	7.59076	2.79301
Hyperplasia of prostate	57.8165	60.231	1.04176
Hypertension	83.2288	85.8086	1.031
Late effects of cerebrovascular disease	5.06388	24.5875	4.85546
Mood disorder	8.29268	18.4818	2.22869
Neoplasia	28.4553	26.4026	0.927864
Occlusion or stenosis of precerebral arteries	4.36702	18.3168	4.19436
Osteoarthritis	47.5958	52.1452	1.09558
Other and ill-defined cerebrovascular disease	8.10685	33.1683	4.09139
Other CNS infection and poliomyelitis	0.627178	1.65017	2.6311
Other ear and sense organ disorders	26.4576	25.9076	0.979211
Other hereditary and degenerative nervous system conditions	12.8455	25.4125	1.97832
Other nervous system disorders	14.7503	26.4026	1.78997
Paralysis	5.04065	23.2673	4.61594
Personality disorders	2.32288	6.10561	2.62847
Schizophrenia and other psychotic disorders	2.13705	4.29043	2.00764
Spondylosis; intervertebral disc disorders; other back problems	29.2218	33.0033	1.12941
Transient cerebral ischemia	10.9408	35.4785	3.24278
N= 606
Mean number of diseases = 15.23432 (sd= 4.367182)

## Sheet: Severity
	predictor oddsratio ci_low (2.5) ci_high (97.5)
	1 cluster1 1.705 1.436 2.026
	2 cluster2 1.443 1.214 1.715
	3 cluster3 1.430 1.204 1.699
	4 cluster4 1.584 1.330 1.886
	Community sizes
	1 2 3 4
	1241 1088 1354 606
	Control group = 32
	Mean number of diseases = 12.21603 (sd= 5.447517)
