# Supplementary material for: Multimorbidity Profiles and Infection Severity in COVID-19 Population Using Network Analysis in the Andalusian Health Population Database
Source: Int J Environ Res Public Health. 2022 Mar 23;19(7):3808. doi: 10.3390/ijerph19073808 (PMC8997853; doi:10.3390/ijerph19073808)
Supplement: Supplementary file 1 [file ijerph-19-03808-s001.zip › supplementaryfiles_final/Women15_65.xlsx]

## Sheet: cluster1
CCS	preval_stratum	prevalc1	Prevalence Ratio O/E
Asthma	16.2562	35.1167	2.1602
Inflammation; infection of eye (except that caused by tuberculosis or sexually transmitteddisease)	9.59635	32.6875	3.40625
Menstrual disorders	44.7885	43.2702	0.9661
Other upper respiratory disease	32.1197	98.8551	3.07771
N= 13,626
Mean number of diseases = 5.195435 (sd= 2.438537)

## Sheet: cluster2
CCS	preval_stratum	prevalc2	Prevalence Ratio O/E
Menstrual disorders	44.7885	54.8765	1.22523
N= 13,760
Mean number of diseases = 3.380814 (sd= 1.598716)

## Sheet: cluster3
CCS	preval_stratum	prevalc3	Prevalence Ratio O/E
Anxiety disorders	36.8102	98.8745	2.68606
Menstrual disorders	44.7885	53.5431	1.19547
N= 4,798
Mean number of diseases = 4.154439 (sd= 1.910471)

## Sheet: cluster4
CCS	preval_stratum	prevalc4	Prevalence Ratio O/E
Anxiety disorders	36.8102	35.5498	0.96576
Headache; including migraine	23.2063	99.9319	4.30624
Menstrual disorders	44.7885	55.8387	1.24672
N= 7,339
Mean number of diseases = 5.113503 (sd= 2.352155)

## Sheet: cluster5
CCS	preval_stratum	prevalc5	Prevalence Ratio O/E
Acute cerebrovascular disease	0.78378	1.62338	2.07121
Acute myocardial infarction	1.04046	2.41425	2.32038
Anxiety disorders	36.8102	28.1469	0.764649
Cataract	2.19245	5.16983	2.35802
Chronic renal failure	0.520992	1.6317	3.13191
Congestive heart failure; nonhypertensive	0.750168	1.9314	2.57463
Diabetes Mellitus	6.45206	16.367	2.53671
Disorders of lipid metabolism	22.4989	60.6227	2.69447
Diverticulosis and diverticulitis	1.34602	2.81385	2.09049
Heart valve disorders	1.08782	2.28938	2.10456
Hypertension	17.9551	51.8731	2.88904
Menopausal disorders	9.40689	21.1039	2.24345
Osteoarthritis	15.341	41.7249	2.71983
Osteoporosis	1.8991	4.77855	2.51622
Other and ill-defined heart disease	0.614191	1.4319	2.33136
Other liver diseases	4.04877	8.93273	2.20628
Retinal detachments; defects; vascular occlusion; and retinopathy	0.785308	1.68165	2.14139
Rheumatoid arthritis and related disease	1.03129	2.15618	2.09076
Spondylosis; intervertebral disc disorders; other back problems	13.5565	29.1126	2.1475
Thyroid disorders	21.4111	28.305	1.32198
Unspecified renal failure	0.502658	1.44023	2.86522
N= 12,012
Mean number of diseases = 6.877289 (sd= 3.721232)

## Sheet: cluster6
CCS	preval_stratum	prevalc6	Prevalence Ratio O/E
Adjustment disorder	21.9321	97.3243	4.43753
Anxiety disorders	36.8102	71.7327	1.94872
Delirium, dementia, and amnestic and other cognitive disorders	0.69211	1.43135	2.06809
Disorders of lipid metabolism	22.4989	30.7056	1.36476
Headache; including migraine	23.2063	30.3244	1.30673
Menstrual disorders	44.7885	46.6806	1.04224
Mood disorder	8.63534	29.5835	3.42587
Other upper respiratory disease	32.1197	28.9794	0.902229
Personality disorders	1.18713	3.78336	3.18698
Schizophrenia and other psychotic disorders	0.655442	1.52485	2.32645
N= 13,903
Mean number of diseases = 8.356973 (sd= 4.357028)

## Sheet: Severity
	predictor oddsratio ci_low (2.5) ci_high (97.5)
	1 cluster1 1.006 1.000 1.012
	2 cluster2 1.014 1.008 1.020
	3 cluster3 1.008 1.000 1.015
	4 cluster4 1.014 1.007 1.021
	5 cluster5 1.068 1.062 1.074
	6 cluster6 1.042 1.036 1.047
	Community sizes
	1 2 3 4 5 6
	13626 13760 4798 7339 12012 13903
	Control group = 9,030
	Mean number of diseases = 5.710154 (sd= 3.521988)
