# Supplementary material for: Multimorbidity Profiles and Infection Severity in COVID-19 Population Using Network Analysis in the Andalusian Health Population Database
Source: Int J Environ Res Public Health. 2022 Mar 23;19(7):3808. doi: 10.3390/ijerph19073808 (PMC8997853; doi:10.3390/ijerph19073808)
Supplement: Supplementary file 1 [file ijerph-19-03808-s001.zip › supplementaryfiles_final/Women65_79.xlsx]

## Sheet: cluster1
CCS	preval_stratum	prevalc1	Prevalence Ratio O/E
Disorders of lipid metabolism	66.262	60.7849	0.917342
Hypertension	72.7938	59.5405	0.817934
Osteoarthritis	65.0578	55.2967	0.849963
Spondylosis; intervertebral disc disorders; other back problems	43.9306	33.9502	0.772814
N= 3,134
Mean number of diseases = 6.558073 (sd= 3.019615)

## Sheet: cluster2
CCS	preval_stratum	prevalc2	Prevalence Ratio O/E
Cataract	35.1638	37.0071	1.05242
Diabetes Mellitus	34.3256	99.1924	2.88975
Disorders of lipid metabolism	66.262	67.1734	1.01375
Hypertension	72.7938	84.323	1.15838
Obesity	23.4297	31.4014	1.34024
Osteoarthritis	65.0578	63.4204	0.974832
Spondylosis; intervertebral disc disorders; other back problems	43.9306	38.0048	0.865108
Thyroid disorders	29.4701	28.266	0.959142
N= 2,105
Mean number of diseases = 9.8019 (sd= 3.834157)

## Sheet: cluster3
CCS	preval_stratum	prevalc3	Prevalence Ratio O/E
Adjustment disorder	34.2486	88.4478	2.58253
Anxiety disorders	37.0906	75.659	2.03984
Attention-deficit, conduct, and disruptive behavior disorders	1.44509	2.99382	2.07172
Cataract	35.1638	40.1562	1.14198
Diabetes Mellitus	34.3256	34.5591	1.0068
Disorders of lipid metabolism	66.262	70.4523	1.06324
Hypertension	72.7938	75.659	1.03936
Mood disorder	21.4933	57.6635	2.68287
Obesity	23.4297	27.8881	1.19029
Osteoarthritis	65.0578	74.1295	1.13944
Osteoporosis	20.9441	26.5539	1.26784
Other ear and sense organ disorders	21.6185	28.2786	1.30807
Other nervous system disorders	20.9634	30.947	1.47624
Other upper respiratory disease	21.7245	28.8968	1.33015
Personality disorders	1.91715	4.71852	2.46122
Sleeping disorders	0.626204	1.56199	2.49438
Spondylosis; intervertebral disc disorders; other back problems	43.9306	59.0953	1.3452
Thyroid disorders	29.4701	33.6479	1.14176
N= 3,073
Mean number of diseases = 14.16661 (sd= 5.148406)

## Sheet: cluster4
CCS	preval_stratum	prevalc4	Prevalence Ratio O/E
Blindness and vision defects	16.5318	28.725	1.73756
Cataract	35.1638	98.0031	2.78705
Disorders of lipid metabolism	66.262	65.2842	0.985242
Hypertension	72.7938	68.2028	0.936931
Osteoarthritis	65.0578	69.0476	1.06133
Spondylosis; intervertebral disc disorders; other back problems	43.9306	44.7005	1.01752
Thyroid disorders	29.4701	28.8018	0.977323
N= 1,302
Mean number of diseases = 9.612903 (sd= 3.666843)

## Sheet: cluster5
CCS	preval_stratum	prevalc5	Prevalence Ratio O/E
Acute cerebrovascular disease	6.26204	24.17	3.85976
Acute myocardial infarction	11.1464	42.8951	3.84832
Alcohol-related disorders	1.24277	2.52324	2.03033
Anxiety disorders	37.0906	29.7477	0.802028
Aortic and peripheral arterial embolism or thrombosis	0.356455	1.72643	4.84333
Aortic; peripheral; and visceral artery aneurysms	1.06936	3.71846	3.47726
Biliary tract disease	2.16763	4.64807	2.14431
Cardiac and circulatory congenital anomalies	0.61657	2.39044	3.87699
Cardiac arrest and ventricular fibrillation	0.481696	3.18725	6.61673
Cardiac dysrhythmias	15.6455	67.4635	4.31201
Cataract	35.1638	47.2776	1.3445
Chronic obstructive pulmonary disease and bronchiectasis	10.8092	26.5604	2.45719
Chronic renal failure	6.43545	37.583	5.83999
Chronic ulcer of skin	4.77842	16.8659	3.52959
Coagulation and hemorrhagic disorders	3.50674	11.1554	3.18112
Complication of device; implant or graft	0.500963	3.45286	6.89243
Complications of surgical procedures or medical care	2.7264	5.9761	2.19194
Conduction disorders	7.17726	30.9429	4.31124
Congestive heart failure; nonhypertensive	10.9056	76.6268	7.02638
Deficiency and other anemia	4.19075	17.2643	4.11961
Diabetes Mellitus	34.3256	53.6521	1.56303
Disorders of lipid metabolism	66.262	72.1116	1.08828
Epilepsy; convulsions	2.35067	6.2417	2.65528
Gangrene	0.17341	1.59363	9.18991
Genitourinary congenital anomalies	0.712909	1.85923	2.60795
Gout	3.25626	9.56175	2.93642
Heart valve disorders	8.58382	52.988	6.17302
Hepatitis	1.77264	3.98406	2.24753
Hypertension	72.7938	93.0943	1.27888
Immunity disorders	1.6185	4.24967	2.62569
Infective arthritis and osteomyelitis (except that caused by tuberculosis or sexually transmitted disease)	0.423892	1.32802	3.13292
Late effects of cerebrovascular disease	1.68593	10.8898	6.45919
Miscellaneous mental health disorders	0.433526	1.32802	3.0633
Nephritis; nephrosis; renal sclerosis	1.20424	6.64011	5.51394
Obesity	23.4297	52.324	2.23324
Obstructive sleep apnea	8.71869	21.1155	2.42187
Occlusion or stenosis of precerebral arteries	1.25241	6.64011	5.30187
Osteoarthritis	65.0578	67.4635	1.03698
Other and ill-defined cerebrovascular disease	2.96724	10.093	3.40146
Other and ill-defined heart disease	5.01927	29.6149	5.90024
Other circulatory disease	1.97495	6.64011	3.36216
Other CNS infection and poliomyelitis	0.44316	1.06242	2.39737
Other diseases of kidney and ureters	0.934489	5.44489	5.82659
Other endocrine disorders	3.17919	8.89774	2.79874
Other infections; including parasitic	0.414258	1.32802	3.20578
Other lower respiratory disease	1.68593	4.91368	2.91451
Other nervous system disorders	20.9634	30.4117	1.4507
Other nutritional; endocrine; and metabolic disorders	10.6358	23.506	2.21007
Paralysis	2.51445	11.6866	4.64777
Peri-; endo-; and myocarditis; cardiomyopathy (except that caused by tuberculosis or sexually transmitted disease)	2.25434	18.8579	8.36517
Peripheral and visceral atherosclerosis	3.93064	13.6786	3.48
Pulmonary heart disease	2.7553	26.2948	9.54337
Respiratory failure; insufficiency; arrest (adult)	1.99422	12.749	6.39298
Retinal detachments; defects; vascular occlusion; and retinopathy	6.86898	14.6082	2.1267
Spondylosis; intervertebral disc disorders; other back problems	43.9306	39.575	0.900853
Thyroid disorders	29.4701	35.7238	1.2122
Transient cerebral ischemia	4.28709	13.9442	3.25261
Unspecified renal failure	6.21387	29.4821	4.74456
N= 753
Mean number of diseases = 17.57902 (sd= 5.639614)

## Sheet: Severity
	predictor oddsratio ci_low (2.5) ci_high (97.5)
	1 cluster1 1.067 1.001 1.138
	2 cluster2 1.161 1.088 1.238
	3 cluster3 1.165 1.093 1.242
	4 cluster4 1.078 1.009 1.153
	5 cluster5 1.435 1.340 1.536
	Community sizes
	1 2 3 4 5
	3134 2105 3073 1302 753
	Control group = 168
	Mean number of diseases = 10.65674 (sd= 5.484872)
