# Supplementary material for: Multimorbidity Profiles and Infection Severity in COVID-19 Population Using Network Analysis in the Andalusian Health Population Database
Source: Int J Environ Res Public Health. 2022 Mar 23;19(7):3808. doi: 10.3390/ijerph19073808 (PMC8997853; doi:10.3390/ijerph19073808)
Supplement: Supplementary file 1 [file ijerph-19-03808-s001.zip › supplementaryfiles_final/Women80ormore.xlsx]

## Sheet: cluster1
CCS	preval_stratum	prevalc1	Prevalence Ratio O/E
Acute myocardial infarction	17.7267	38.6335	2.1794
Adjustment disorder	31.1846	26.3602	0.845294
Anxiety disorders	30.9263	31.9275	1.03237
Cardiac arrest and ventricular fibrillation	0.492065	1.09658	2.22853
Cardiac dysrhythmias	31.1477	69.0426	2.21662
Cataract	57.2272	65.4998	1.14456
Chronic obstructive pulmonary disease and bronchiectasis	15.2171	25.9806	1.70733
Chronic renal failure	17.862	37.4526	2.09678
Conduction disorders	14.0485	28.469	2.02648
Congestive heart failure; nonhypertensive	31.0739	83.8043	2.69693
Delirium, dementia, and amnestic and other cognitive disorders	44.9748	37.6213	0.836497
Diabetes Mellitus	41.2228	53.5217	1.29835
Disorders of lipid metabolism	61.5943	66.9338	1.08669
Heart valve disorders	16.2505	42.5559	2.61875
Hypertension	87.4646	94.6858	1.08256
Obesity	18.6862	36.0607	1.92981
Osteoarthritis	71.9892	74.9051	1.04051
Osteoporosis	29.487	28.7221	0.974058
Other and ill-defined heart disease	9.07861	21.8051	2.40182
Other diseases of kidney and ureters	1.15635	2.57275	2.22488
Peri-; endo-; and myocarditis; cardiomyopathy (except that caused by tuberculosis or sexually transmitted disease)	3.10001	8.30873	2.68023
Pulmonary heart disease	5.81867	16.9127	2.90662
Respiratory failure; insufficiency; arrest (adult)	5.62185	14.593	2.59577
Spondylosis; intervertebral disc disorders; other back problems	38.9716	41.8811	1.07466
Thyroid disorders	24.7755	31.4635	1.26995
Unspecified renal failure	16.3858	30.9574	1.88928
N= 2,371
Mean number of diseases = 16.46267 (sd= 5.098914)

## Sheet: cluster2
CCS	preval_stratum	prevalc2	Prevalence Ratio O/E
Delirium, dementia, and amnestic and other cognitive disorders	44.9748	47.6663	1.05985
Diabetes Mellitus	41.2228	34.3098	0.832303
Disorders of lipid metabolism	61.5943	54.4191	0.883508
Hypertension	87.4646	82.5223	0.943494
Osteoarthritis	71.9892	60.5263	0.84077
Spondylosis; intervertebral disc disorders; other back problems	38.9716	25.2234	0.647226
N= 2,014
Mean number of diseases = 7.674777 (sd= 3.22003)

## Sheet: cluster3
CCS	preval_stratum	prevalc3	Prevalence Ratio O/E
Cataract	57.2272	98.3827	1.71916
Delirium, dementia, and amnestic and other cognitive disorders	44.9748	34.5013	0.767127
Diabetes Mellitus	41.2228	38.9757	0.94549
Disorders of lipid metabolism	61.5943	58.6523	0.952236
Hypertension	87.4646	85.1752	0.973824
Osteoarthritis	71.9892	72.2372	1.00345
Osteoporosis	29.487	28.3558	0.961636
Spondylosis; intervertebral disc disorders; other back problems	38.9716	37.0889	0.951692
N= 1,855
Mean number of diseases = 9.809704 (sd= 3.178595)

## Sheet: cluster4
CCS	preval_stratum	prevalc4	Prevalence Ratio O/E
Adjustment disorder	31.1846	83.5726	2.67993
Anxiety disorders	30.9263	66.135	2.13847
Attention-deficit, conduct, and disruptive behavior disorders	2.66946	5.47581	2.05128
Cataract	57.2272	67.6236	1.18167
Delirium, dementia, and amnestic and other cognitive disorders	44.9748	61.882	1.37593
Diabetes Mellitus	41.2228	35.513	0.86149
Disorders of lipid metabolism	61.5943	65.7097	1.06682
Hypertension	87.4646	86.2307	0.985893
Miscellaneous mental health disorders	0.418256	1.11643	2.66925
Mood disorder	21.1465	57.3099	2.71014
Osteoarthritis	71.9892	80.6486	1.12029
Osteoporosis	29.487	39.4471	1.33778
Other ear and sense organ disorders	23.6191	30.4094	1.28749
Personality disorders	2.2758	4.57204	2.00898
Sleeping disorders	0.701193	1.64806	2.35036
Spondylosis; intervertebral disc disorders; other back problems	38.9716	51.9936	1.33414
Thyroid disorders	24.7755	26.3158	1.06217
N= 1,881
Mean number of diseases = 14.74322 (sd= 4.498994)

## Sheet: Severity
	predictor oddsratio ci_low (2.5) ci_high (97.5)
	1 cluster1 1.346 1.184 1.531
	2 cluster2 1.173 1.032 1.335
	3 cluster3 1.147 1.009 1.305
	4 cluster4 1.213 1.066 1.380
	Community sizes
	1 2 3 4
	2371 2014 1855 1881
	Control group = 52
	Mean number of diseases = 12.35921 (sd= 5.508149)
